# Supplementary material for: Type I interferon exacerbates Mycobacterium tuberculosis induced human macrophage death
Source: EMBO Rep. 2024 Jun 12;25(7):15. doi: 10.1038/s44319-024-00171-0 (PMC11239827; doi:10.1038/s44319-024-00171-0)
Supplement: Supplementary file 3 — Source data Fig. 1 [file 44319_2024_171_MOESM3_ESM.zip]

Archive with 4 entries (2 files):
- Figure 1B/
- Figure 1B/Numerical data.xlsx
- Figure 1A/
- Figure 1A/Numerical data .xlsx
