# Supplementary material for: Type I interferon exacerbates Mycobacterium tuberculosis induced human macrophage death
Source: EMBO Rep. 2024 Jun 12;25(7):15. doi: 10.1038/s44319-024-00171-0 (PMC11239827; doi:10.1038/s44319-024-00171-0)
Supplement: Supplementary file 3 — Source data Fig. 1 [file 44319_2024_171_MOESM3_ESM.zip › Figure 1B/Numerical data.xlsx]

## Sheet: Fig. 1B_top, left
	Media	anti-IFN-I Ab	isotype	Media	anti-IFN-I Ab	isotype
	MOI=0	MOI=0	MOI=0	MOI=5	MOI=5	MOI=5
Donor 1 (technical replicate)	106.74	97.2245	89.1097	62.3071	49.0061	56.1252
Donor 1 (technical replicate)	98.264	105.569	111.882	54.4804	72.7561	58.1384
Donor 1 (technical replicate)	94.9962	101.707	106.342	48.4246	49.7829	48.0833
Donor 20 (technical replicate)	88.0296	111.175	86.3201	77.4512	87.0267	72.0478
Donor 20 (technical replicate)	102.285	100.559	111.886	75.6106	72.4286	65.6881
Donor 20 (technical replicate)	109.686	89.9252	87.5599	70.7276	78.5048	55.1986
Donor 21 (technical replicate)	101.094	120.264	118.103	55.639	77.1552	47.5749
Donor 21 (technical replicate)	109.62	102.128	90.8807	65.131	75.6906	58.5598
Donor 21 (technical replicate)	89.2865	98.9222	95.8802	72.1416	79.8	60.2385
Donor 1 average	100	101.5	102.445	55.0707	57.1817	54.1157
Donor 20 average	100	100.553	95.2553	74.5965	79.3201	64.3115
Donor 21 average	100	107.104	101.621	64.3039	77.5486	55.4578

## Sheet: Fig. 1B_top, right
	Media	anti-IFN-I Ab	isotype	Media	anti-IFN-I Ab	isotype
	MOI=0	MOI=0	MOI=0	MOI=20	MOI=20	MOI=20
Donor 1 (technical replicate)	100.85	101.946	92.5503	39.5883	31.9632	30.8084
Donor 1 (technical replicate)	101.328	105.726	97.8404	38.5769	30.2705	31.4104
Donor 1 (technical replicate)	97.8214	103.552	99.6853	29.5131	29.7936	30.6754
Donor 20 (technical replicate)	114.594	96.3005	88.8302	38.5767	38.4839	36.5206
Donor 20 (technical replicate)	90.24	96.6196	84.0369	37.2973	54.6732	41.4708
Donor 20 (technical replicate)	95.1665	90.5746	79.0423	29.7555	43.0531	44.1864
Donor 21 (technical replicate)	98.8212	120.481	93.5493	43.2512	55.3739	41.3376
Donor 21 (technical replicate)	96.77	100.919	112.729	43.5858	47.3692	52.4597
Donor 21 (technical replicate)	104.409	108.039	85.1038	41.4001	42.9354	43.3356
Donor 1 average	100	103.741	96.692	35.8928	30.6758	30.9647
Donor 20 average	100	94.4982	83.9698	35.2098	45.4034	40.7259
Donor 21 average	100	109.813	97.1275	42.7457	48.5595	45.711

## Sheet: Fig. 1B_bottom, left
	Media	anti-IFN-I Ab	isotype	Media	anti-IFN-I Ab	isotype
	MOI=0	MOI=0	MOI=0	MOI=5	MOI=5	MOI=5
Donor 1 (technical replicate)	97.6292	99.4406	124.861	52.4836	63.6577	62.8853
Donor 1 (technical replicate)	114.424	99.7257	109.279	59.8969	66.237	61.9842
Donor 1 (technical replicate)	87.9467	104.328	111.721	53.4316	56.2051	73.2759
Donor 20 (technical replicate)	90.4163	115.972	81.8261	53.7589	55.7415	50.788
Donor 20 (technical replicate)	108.173	79.6643	93.3685	70.6885	75.4074	71.4008
Donor 20 (technical replicate)	101.411	93.9542	101.063	76.7883	69.6267	70.7552
Donor 21 (technical replicate)	98.6502	106.606	96.9303	56.7355	67.8015	41.9278
Donor 21 (technical replicate)	110.242	108.469	93.5577	57.5074	65.1727	51.8891
Donor 21 (technical replicate)	91.1079	87.5087	97.2044	59.9376	55.6812	53.0301
Donor 1 average	100	101.165	115.287	55.2707	62.0333	66.0485
Donor 20 average	100	96.5303	92.086	67.0785	66.9252	64.3146
Donor 21 average	100	100.861	95.8975	58.0602	62.8852	48.949

## Sheet: Fig. 1B_bottom, right
	Media	anti-IFN-I Ab	isotype	Media	anti-IFN-I Ab	isotype
	MOI=0	MOI=0	MOI=0	MOI=20	MOI=20	MOI=20
Donor 1 (technical replicate)	101.171	93.8786	83.9444	25.1629	26.4418	17.556
Donor 1 (technical replicate)	94.7029	121.755	107.575	30.7947	25.4517	31.5029
Donor 1 (technical replicate)	104.73	107.361	100	28.4594	23.6123	26.8087
Donor 20 (technical replicate)	101.84	103.31	106.874	27.9879	34.0471	31.8789
Donor 20 (technical replicate)	100.38	94.5344	89.4184	54.4455	37.0439	35.6938
Donor 20 (technical replicate)	97.7798	103.278	109.999	41.7765	49.4966	31.1807
Donor 21 (technical replicate)	97.3248	100.068	98.6783	38.2251	40.5106	38.8739
Donor 21 (technical replicate)	107.05	99.3304	91.8548	51.7898	47.614	47.5975
Donor 21 (technical replicate)	95.6255	107.046	93.7682	42.5675	29.8189	34.9058
Donor 1 average	100.201	107.665	97.1732	28.139	25.1686	25.2892
Donor 20 average	100	100.374	102.097	41.4033	40.1959	32.9178
Donor 21 average	100	102.148	94.7671	44.1941	39.3145	40.4591
