# Supplementary material for: Type I interferon exacerbates Mycobacterium tuberculosis induced human macrophage death
Source: EMBO Rep. 2024 Jun 12;25(7):15. doi: 10.1038/s44319-024-00171-0 (PMC11239827; doi:10.1038/s44319-024-00171-0)
Supplement: Supplementary file 3 — Source data Fig. 1 [file 44319_2024_171_MOESM3_ESM.zip › Figure 1A/Numerical data .xlsx]

## Sheet: Fig. 1A_top, left
	Media	anti-IFN-I Ab	isotype	Media	anti-IFN-I Ab	isotype
	MOI=0	MOI=0	MOI=0	MOI=5	MOI=5	MOI=5
Donor 3 (technical replicate)	94.2821	106.592	99.1264	79.1971	56.8209	60.5706
Donor 3 (technical replicate)	97.1682	99.8527	100.043	89.5429	62.9468	87.0079
Donor 3 (technical replicate)	99.4238	89.5238	90.3803	66.6293	44.7703	69.5226
Donor 14 (technical replicate)	104.431	97.9816	94.0314	57.5358	48.6185	46.6784
Donor 14 (technical replicate)	97.9115	107.387	98.772	56.2272	54.7997	49.529
Donor 14 (technical replicate)	97.6575	100.857	94.2522	48.5515	61.4157	58.8186
Donor 19 (technical replicate)	98.8008	96.0558	108.309	25.8638	42.137	29.419
Donor 19 (technical replicate)	106.755	117.274	103.561	16.1674	42.5797	38.5601
Donor 19 (technical replicate)	94.4439	98.6898	112.73	18.9293	26.8792	17.963
Donor 3 average	96.958	98.656	96.5164	78.4564	54.846	72.3671
Donor 14 average	100	102.075	95.6852	54.1048	54.9447	51.6753
Donor 19 average	100	104.006	108.2	20.3202	37.1986	28.6474

## Sheet: Fig. 1A_top, right
	Media	anti-IFN-I Ab	isotype	Media	anti-IFN-I Ab	isotype
	MOI=0	MOI=0	MOI=0	MOI=20	MOI=20	MOI=20
Donor 3 (technical replicate)	96.7764	103.639	101.473	62.7299	60.113	54.1192
Donor 3 (technical replicate)	96.2637	108.676	106.575	57.7979	58.5158	54.3745
Donor 3 (technical replicate)	106.96	106.823	95.2337	58.6559	70.5922	70.3368
Donor 14 (technical replicate)	98.693	108.526	100.154	36.5567	22.8705	23.0998
Donor 14 (technical replicate)	99.9604	102.239	95.6573	36.6704	17.3258	27.7429
Donor 14 (technical replicate)	101.347	92.2069	91.192	31.7355	18.1832	32.8464
Donor 18 (technical replicate)	112.444	106.461	98.0767	24.8303	8.60424	40.1224
Donor 18 (technical replicate)	110.981	108.044	110.29	15.5835	8.82888	26.1838
Donor 18 (technical replicate)	76.5751	127.364	101.912	11.7761	5.26177	17.5042
Donor 19 (technical replicate)	82.0951	130.724	114.951	39.691	18.6342	28.6973
Donor 19 (technical replicate)	116.263	181.59	121.049	9.90997	12.1342	9.64692
Donor 19 (technical replicate)	101.642	129.174	141.33	15.4775	9.7431	21.2334
Donor 3 average	100	106.379	101.094	59.7279	63.0736	59.6101
Donor 14 average	100	100.991	95.6677	34.9875	19.4598	27.8964
Donor 18 average	100	113.956	103.426	17.3966	7.56496	27.9368
Donor 19 average	100	147.163	125.777	21.6928	13.5039	19.8592

## Sheet: Fig. 1A_bottom, left
	Media	anti-IFN-I Ab	isotype	Media	anti-IFN-I Ab	isotype
	MOI=0	MOI=0	MOI=0	MOI=5	MOI=5	MOI=5
Donor 3 (technical replicate)	97.2424	92.808	105.294	54.9768	48.8095	53.7702
Donor 3 (technical replicate)	100.566	99.4074	97.8668	35.9201	26.5323	36.1191
Donor 3 (technical replicate)	102.191	100.58	102.871	85.7562	67.0508	58.8863
Donor 14 (technical replicate)	105.311	99.6045	100.486	76.7726	46.2985	54.0802
Donor 14 (technical replicate)	105.168	92.6429	100.25	73.4382	49.0458	59.9294
Donor 14 (technical replicate)	89.5214	96.7985	104.216	65.237	57.5019	64.6924
Donor 19 (technical replicate)	94.206	113.756	78.4377	53.9801	65.4019	75.473
Donor 19 (technical replicate)	102.445	112.066	95.6262	33.7063	54.756	76.5665
Donor 19 (technical replicate)	103.349	88.6634	100.364	24.8358	57.3244	92.2391
Donor 3 average	100	97.5984	102.01	58.8844	47.4642	49.5919
Donor 14 average	100	96.3486	101.651	71.8159	50.9487	59.5673
Donor 19 average	100	104.828	91.4761	37.5074	59.1608	81.4262

## Sheet: Fig. 1A_bottom, right
	Media	anti-IFN-I Ab	isotype	Media	anti-IFN-I Ab	isotype
	MOI=0	MOI=0	MOI=0	MOI=20	MOI=20	MOI=20
Donor 3 (technical replicate)	87.1654	102.76	98.7353	27.099	30.4561	26.8189
Donor 3 (technical replicate)	102.457	97.9806	108.429	32.1477	28.3382	31.0845
Donor 3 (technical replicate)	110.378	98.7944	98.8355	35.9371	31.6616	30.6099
Donor 14 (technical replicate)	101.353	96.2912	97.4734	17.0463	14.0699	19.5777
Donor 14 (technical replicate)	98.8321	90.3095	93.1643	17.8777	11.3597	26.4539
Donor 14 (technical replicate)	99.8151	98.2054	99.1245	18.4526	21.3028	25.0277
Donor 19 (technical replicate)	107.775	104.892	117.103	30.3075	5.63378	9.08817
Donor 19 (technical replicate)	98.572	117.249	163.349	5.77092	11.7443	16.0084
Donor 19 (technical replicate)	93.6532	167.402	130.227	23.2861	13.718	16.072
Donor 3 average	100	99.845	102	31.728	30.152	29.5044
Donor 14 average	100	94.9354	96.5874	17.7922	15.5774	23.6864
Donor 19 average	100	129.848	136.893	19.7882	10.3653	13.7229
