# Supplementary material for: Type I interferon exacerbates Mycobacterium tuberculosis induced human macrophage death
Source: EMBO Rep. 2024 Jun 12;25(7):15. doi: 10.1038/s44319-024-00171-0 (PMC11239827; doi:10.1038/s44319-024-00171-0)
Supplement: Supplementary file 4 — Source data Fig. 2 [file 44319_2024_171_MOESM4_ESM.zip]

Archive with 12 entries (6 files):
- Figure 2E/
- Figure 2E/Numerical Data.xlsx
- Figure 2D/
- Figure 2D/Numerical Data.xlsx
- Figure 2F/
- Figure 2F/Numerical Data.xlsx
- Figure 2A/
- Figure 2A/Numerical Data.xlsx
- Figure 2C/
- Figure 2C/Numerical Data.xlsx
- Figure 2B/
- Figure 2B/Numerical Data.xlsx
