# Supplementary material for: Type I interferon exacerbates Mycobacterium tuberculosis induced human macrophage death
Source: EMBO Rep. 2024 Jun 12;25(7):15. doi: 10.1038/s44319-024-00171-0 (PMC11239827; doi:10.1038/s44319-024-00171-0)
Supplement: Supplementary file 4 — Source data Fig. 2 [file 44319_2024_171_MOESM4_ESM.zip › Figure 2E/Numerical Data.xlsx]

## Sheet: Fig. 2E
	DMSO	DMSO	DMSO	0.3 uM di-ABZI	0.3 uM di-ABZI	0.3 uM di-ABZI	3 uM di-ABZI	3 uM di-ABZI	3 uM di-ABZI
	MOI=0	MOI=5	MOI=20	MOI=0	MOI=5	MOI=20	MOI=0	MOI=5	MOI=20		Values too high to be interpolated from standard curve were assigned a value of 4800
Donor 3 (technical replicates)	8.45943	8.98741	9.85576	256.41	110.247	41.0936	189.283	82.5719	74.9062		N/A: No replicate was done
Donor 3 (technical replicates)	12.9029	7.82953	9.81386	496.628	4.59	121.711	338.351	76.295	53.4886
Donor 3 (technical replicates)	N/A	N/A	N/A	N/A	N/A	N/A	N/A	N/A	N/A
Donor 7 (technical replicate)	6.2177	10.8038	9.20698	4800	1513.59	636.295	2241.34	1548.91	430.593
Donor 7 (technical replicate)	4.90426	11.4584	7.87077	4800	2529.78	465.042	4487.33	1202.43	426.888
Donor 7 (technical replicate)	4.85272	11.0094	6.65646	4800	1183.87	460.636	3679.1	862.158	302.553
Donor 18 (technical replicate)	4.07061	9.53806	9.14762	1486.67	1425.01	1331.1	1143.73	1044.23	1232.7
Donor 18 (technical replicate)	3.55043	13.6088	7.60541	888.564	996.811	1828.13	1236.94	1091.4	2346.04
Donor 18 (technical replicate)	3.78438	6.58916	6.8922	883.692	1792.32	1029.68	888.074	1627.3	1664.64
Donor 19 (technical replicate)	2.80358	4.08532	4.27133	166.29	139.649	91.4603	124.222	356.662	76.0294
Donor 19 (technical replicate)	2.49111	4.36147	3.63942	157.153	169.742	89.1852	141.241	311.416	64.7225
Donor 19 (technical replicate)	3.20499	3.59436	3.16726	98.6466	317.47	102.109	163.267	215.056	66.8831
Donor 3 average	10.6812	8.40847	9.83481	376.519	57.4185	81.4022	263.817	79.4334	64.1974
Donor 7 average	5.3249	11.0905	7.9114	4800	1742.41	520.658	3469.26	1204.5	386.678
Donor 18 average	3.80181	9.912	7.88174	1086.31	1404.71	1396.3	1089.58	1254.31	1747.79
Donor 19 average	2.83323	4.01371	3.69267	140.696	208.954	94.2516	142.91	294.378	69.2117
