# Supplementary material for: Type I interferon exacerbates Mycobacterium tuberculosis induced human macrophage death
Source: EMBO Rep. 2024 Jun 12;25(7):15. doi: 10.1038/s44319-024-00171-0 (PMC11239827; doi:10.1038/s44319-024-00171-0)
Supplement: Supplementary file 4 — Source data Fig. 2 [file 44319_2024_171_MOESM4_ESM.zip › Figure 2D/Numerical Data.xlsx]

## Sheet: Fig. 2D
	MDM-1	MDM-2	MDM-1	MDM-2
	DMSO	DMSO	di-ABZI	di-ABZI			Values too low to be interpolated from standard curve were assigned a value of 1
Donor 1 (technical replicates)	1	1	174.076	487.837			N/A: No replicate was done
Donor 1 (technical replicates)	1	1	152.315	340.741
Donor 3 (technical replicates)	1.26312	4.42421	679.845	637.039
Donor 3 (technical replicates)	0.824075	N/A	614.604	N/A
Donor 6 (technical replicates)	26.51	1	832.495	394.412
Donor 6 (technical replicates)	39.6589	0.425982	786.848	415.846
Donor 1 average	1	1	163.195	414.289
Donor 3 average	1.0436	4.42421	647.225	637.039
Donor 6 average	33.0845	0.712991	809.672	405.129
