# Supplementary material for: Type I interferon exacerbates Mycobacterium tuberculosis induced human macrophage death
Source: EMBO Rep. 2024 Jun 12;25(7):15. doi: 10.1038/s44319-024-00171-0 (PMC11239827; doi:10.1038/s44319-024-00171-0)
Supplement: Supplementary file 4 — Source data Fig. 2 [file 44319_2024_171_MOESM4_ESM.zip › Figure 2F/Numerical Data.xlsx]

## Sheet: Fig. 2F
	DMSO	DMSO	DMSO	0.3 uM di-ABZI	0.3 uM di-ABZI	0.3 uM di-ABZI	3 uM di-ABZI	3 uM di-ABZI	3 uM di-ABZI
	MOI=0	MOI=5	MOI=20	MOI=0	MOI=5	MOI=20	MOI=0	MOI=5	MOI=20
Donor 1 (technical replicates)	6.2646	4.39906	5.3708	6.84036	8.11935	7.88431	35.4913	55.6012	46.2234
Donor 1 (technical replicates)	4.29524	2.87071	5.83277	6.29209	8.00186	9.16482	32.2627	55.4027	48.4555
Donor 3 (technical replicate)	4.54968	2.60348	3.12547	4.58726	3.58059	5.28733	27.8362	35.9687	36.2602
Donor 3 (technical replicate)	3.60943	2.55366	5.17586	4.34246	3.19368	6.11784	32.5655	35.088	37.1813
Donor 20 (technical replicate)	3.24558	3.40048	4.69294	3.88023	5.95545	5.59109	28.3082	66.7878	51.5512
Donor 20 (technical replicate)	3.26367	3.14667	4.25239	3.91494	4.86585	5.31217	34.2447	64.8146	61.3165
Donor 20 (technical replicate)	3.05058	3.92654	4.22851	3.98083	4.9163	10.1967	37.1601	53.3119	59.6587
Donor 21 (technical replicate)	3.39222	3.64883	6.12396	18.5207	11.6612	10.2954	70.9504	79.2142	61.9401
Donor 21 (technical replicate)	2.95988	3.88697	7.02762	11.6612	12.1373	8.83489	41.3088	93.2112	65.7372
Donor 21 (technical replicate)	2.95813	3.78533	6.60941	10.322	16.0667	9.63911	40.4651	93.0454	55.3357
Donor 1 average	5.27992	3.63489	5.60179	6.56623	8.06061	8.52456	33.877	55.5019	47.3395
Donor 3 average	4.07955	2.57857	4.15067	4.46486	3.38713	5.70258	30.2009	35.5284	36.7208
Donor 20 average	3.18661	3.49123	4.39128	3.92533	5.24587	7.03331	33.2377	61.6381	57.5088
Donor 21 average	3.10341	3.77371	6.587	13.5013	13.2884	9.58978	50.9081	88.4903	61.0043
