# Supplementary material for: Type I interferon exacerbates Mycobacterium tuberculosis induced human macrophage death
Source: EMBO Rep. 2024 Jun 12;25(7):15. doi: 10.1038/s44319-024-00171-0 (PMC11239827; doi:10.1038/s44319-024-00171-0)
Supplement: Supplementary file 4 — Source data Fig. 2 [file 44319_2024_171_MOESM4_ESM.zip › Figure 2A/Numerical Data.xlsx]

## Sheet: Fig. 2A
	MDM-1	MDM-1	MDM-1	MDM-1 (+IFN-g)	MDM-1 (+IFN-g)	MDM-1 (+IFN-g)	MDM-2	MDM-2	MDM-2	MDM-2 (+IFN-g)	MDM-2 (+IFN-g)	MDM-2 (+IFN-g)
	MOI=0	MOI=5	MOI=20	MOI=0	MOI=5	MOI=20	MOI=0	MOI=5	MOI=20	MOI=0	MOI=5	MOI=20
Donor 1 (technical replicates)	4.48527	5.32141	6.73808	4.40325	4.85552	6.93077	5.09165	4.85339	5.45687	4.86402	4.8917	5.67984
Donor 1 (technical replicates)	4.70977	5.27952	6.6086	4.55754	4.94084	6.06245	4.89597	4.87253	5.68665	4.93442	4.94941	5.66621
Donor 3 (technical replicates)	4.67091	5.64277	6.37506	6.34744	4.42359	5.12121	4.57344	4.54837	5.01801	4.66461	4.86751	5.06309
Donor 3 (technical replicates)	4.81021	5.45081	6.10402	6.2717	4.49523	5.16979	4.28738	4.81338	5.09535	4.44225	4.58285	4.9442
Donor 6 (technical replicates)	10.4822	21.4275	13.4528	3.03121	8.77852	3.37791	7.12937	8.9457	11.6366	7.89915	11.8948	14.8894
Donor 6 (technical replicates)	6.60269	18.1417	19.7647	5.06012	14.3227	6.1362	7.73661	7.28905	9.02024	8.42795	16.6021	5.62648
Donor 1 average	4.59752	5.30047	6.67334	4.48039	4.89818	6.49661	4.99381	4.86296	5.57176	4.89922	4.92056	5.67302
Donor 3 average	4.74056	5.54679	6.23954	6.30957	4.45941	5.1455	4.43041	4.68088	5.05668	4.55343	4.72518	5.00365
Donor 6 average	8.54245	19.7846	16.6087	4.04566	11.5506	4.75706	7.43299	8.11737	10.3284	8.16355	14.2485	10.2579
