# Supplementary material for: Type I interferon exacerbates Mycobacterium tuberculosis induced human macrophage death
Source: EMBO Rep. 2024 Jun 12;25(7):15. doi: 10.1038/s44319-024-00171-0 (PMC11239827; doi:10.1038/s44319-024-00171-0)
Supplement: Supplementary file 4 — Source data Fig. 2 [file 44319_2024_171_MOESM4_ESM.zip › Figure 2C/Numerical Data.xlsx]

## Sheet: Fig. 2C
	MDM-1	MDM-2	MDM-1	MDM-2
	DMSO	DMSO	di-ABZI	di-ABZI
Donor 1 (technical replicates)	4.6846	4.39508	510.221	44.5029
Donor 1 (technical replicates)	4.53271	4.30156	446.174	44.8712
Donor 3 (technical replicates)	5.87369	4.81021	219.345	97.1433
Donor 3 (technical replicates)	5.80647	4.68984	685.456	100.471
Donor 6 (technical replicates)	9.4704	17.5433	454.657	35.3842
Donor 6 (technical replicates)	7.28905	13.9896	551.472	48.956
Donor 1 average	4.60866	4.34832	478.197	44.687
Donor 3 average	5.84008	4.75002	452.401	98.8072
Donor 6 average	8.37972	15.7665	503.064	42.1701
