# Supplementary material for: Type I interferon exacerbates Mycobacterium tuberculosis induced human macrophage death
Source: EMBO Rep. 2024 Jun 12;25(7):15. doi: 10.1038/s44319-024-00171-0 (PMC11239827; doi:10.1038/s44319-024-00171-0)
Supplement: Supplementary file 4 — Source data Fig. 2 [file 44319_2024_171_MOESM4_ESM.zip › Figure 2B/Numerical Data.xlsx]

## Sheet: Fig. 2B
	MDM-1	MDM-1	MDM-1	MDM-1 (+IFNg)	MDM-1 (+IFNg)	MDM-1 (+IFN-g)	MDM-2	MDM-2	MDM-2	MDM-2 (+IFN-g)	MDM-2 (+IFN-g)	MDM-2 (+IFN-g)
	MOI=0	MOI=5	MOI=20	MOI=0	MOI=5	MOI=20	MOI=0	MOI=5	MOI=20	MOI=0	MOI=5	MOI=20		Values too low to be interpolated from standard curve were assigned a value of 1
Donor 1 (technical replicates)	1	129.209	325.285	1	1251.92	1464.41	1	135.668	1432.66	1	446.661	1466.26		Values too high to be interpolated from standard curve were assigned a value of 2000
Donor 1 (technical replicates)	1	115.368	384.647	1	1305.17	1440.35	1	131.093	1427.43	1	434.396	1440.35
Donor 3 (technical replicates)	4.64373	370.233	885.536	96.3595	1592.7	1694.47	0.0338006	75.6367	1550.31	1	608.15	1692.43
Donor 3 (technical replicates)	3.76565	340.027	747.677	89.1153	1592.7	1694.47	0.0338006	74.9343	1550.31	1	576.539	1692.43
Donor 6 (technical replicates)	1	278.691	294.94	156.235	2000	2000	1	30.7326	935.816	1	177.028	2000
Donor 6 (technical replicates)	1	277.676	290.183	157.197	2000	2000	1.2812	40.7279	1004.45	2.24331	220.643	1500
Donor 1 average	1	122.288	354.966	1	1278.54	1452.38	1	133.38	1430.04	1	440.529	1453.3
Donor 3 average	4.20469	355.13	816.607	92.7374	1592.7	1694.47	0.0338006	75.2855	1550.31	1	592.344	1692.43
Donor 6 average	1	278.183	292.562	156.716	2000	2000	1.1406	35.7303	970.131	1.62166	198.836	1750
