# Supplementary material for: Type I interferon exacerbates Mycobacterium tuberculosis induced human macrophage death
Source: EMBO Rep. 2024 Jun 12;25(7):15. doi: 10.1038/s44319-024-00171-0 (PMC11239827; doi:10.1038/s44319-024-00171-0)
Supplement: Supplementary file 5 — Source data Fig. 3 [file 44319_2024_171_MOESM5_ESM.zip › Figure 3A/Numerical Data.xlsx]

## Sheet: Fig. 3A
	IFNAR1	IFNAR2	STAT1	STAT2	JAK1	JAK2	TYK2	IFNA1	IFNB1	IFNG	IFNL1	IFNL2	IFNL3	CXCL10	ADAR	BST2	GBP2	IFI6	IFI27	IFI35	IFIT1	IFIT2	IFIT3	IFITM1	IFITM3	IRF7	IRF9	ISG15	ISG20	MX1	MX2	OAS1	OAS2	OAS3	OASL	RSAD2	SP100	IL6	TNF
MDM-1: di-ABZI vs. DMSO	0.631641	1.5253	4.28697	2.6403	0.569163	2.82876	-0.357952	-0.64301	0.799558	0	0.118221	0	0	12.8856	2.21072	3.12458	3.79695	5.91377	11.2107	4.99734	8.6315	9.11957	9.10415	11.6017	5.80864	5.77129	1.1863	8.77332	8.68452	6.3968	5.44046	5.79961	5.18975	6.09468	9.08679	9.55256	1.88563	3.42513	2.72517
MDM-2: di-ABZI vs.DMSO	-0.0448023	0.0753071	3.07608	1.78755	0.153479	1.7969	0.30293	-0.308296	0.0397623	0	0	0	0	10.2923	1.56814	2.57226	1.0327	3.52921	9.51384	4.08516	7.08995	6.74793	5.86441	13.542	7.51441	3.9202	0.219133	7.79507	9.0504	6.22849	4.58636	3.05145	4.95291	5.00808	7.02759	10.1424	1.04353	2.51492	1.20534
MDM-1: MOI=5 vs. MOI=0	0.478231	0.383223	3.77071	1.99859	0.345539	1.17701	0.129778	0.616327	1.18146	0.117652	0.158921	0	0	10.1212	1.48663	1.9567	1.87651	3.78819	7.46451	3.57921	6.37966	7.57847	6.63948	7.93834	4.44283	4.3125	1.44529	6.86478	6.76772	5.84982	4.51447	3.39544	4.38697	4.74272	6.9278	8.39727	1.16508	8.05797	4.45092
MDM-2: MOI=5 vs. MOI=0	0.00650209	0.00582974	0.0152399	-0.00568833	0.0109674	0.00513161	0.0160094	-0.00103604	0.00338487	0	0.00314372	0	0	0.464536	0.0101177	0.0087545	0.00951465	0.000651116	0.0165032	0.0858384	0.0080912	0.0308554	0.0254556	0.178799	0.0465506	0.0866619	-0.000989946	0.113011	0.147655	0.0303878	0.0143124	-0.0211546	0.0945448	0.0617207	0.265181	2.48599	0.00375015	6.65088	3.66134
