# Supplementary material for: Type I interferon exacerbates Mycobacterium tuberculosis induced human macrophage death
Source: EMBO Rep. 2024 Jun 12;25(7):15. doi: 10.1038/s44319-024-00171-0 (PMC11239827; doi:10.1038/s44319-024-00171-0)
Supplement: Supplementary file 5 — Source data Fig. 3 [file 44319_2024_171_MOESM5_ESM.zip › Figure 3C/Numerical Data.xlsx]

## Sheet: Fig. 3C
	media, MOI=5	anti-IFN-I Ab, MOI=5	isotype, MOI=5	media, di-ABZI	anti-IFN-I Ab, di-ABZI	isotype, di-ABZI
Donor 1	N/A	-4.2	4.53	N/A	-2.7575	5.7625		N/A: No replicate was done
Donor 2	3.575	-0.035	3.9	5.935	5.0525	6.1625
Donor 7	4.955	0.19	3.4675	6.025	3.4925	5.8375
