# Supplementary material for: Type I interferon exacerbates Mycobacterium tuberculosis induced human macrophage death
Source: EMBO Rep. 2024 Jun 12;25(7):15. doi: 10.1038/s44319-024-00171-0 (PMC11239827; doi:10.1038/s44319-024-00171-0)
Supplement: Supplementary file 5 — Source data Fig. 3 [file 44319_2024_171_MOESM5_ESM.zip › Figure 3B/Numerical Data.xlsx]

## Sheet: Fig. 3B_top
	IL-1 family signaling	Mitotic G1 phase and G1/S transition	Cachexia Signaling Pathway	KEAP1-NFE2L2 pathway	IFN-⍺/β signaling	TNFR2 non-canonical NF-κB
-log(p-value)	22.8	20.6	19.2	18.1	18.1	18.1
z-score	6.677	3.81	5.911	6.272	6.403	5.692

## Sheet: Fig. 3B_bottom
	IL-10 signaling	Macrophage Classical Activation Signaling Pathway	Neuroinflammation Signaling Pathway	Pathogen Induced Cytokine Storm Signaling Pathway	Role of Hypercytokinemia/ hyperchemokinemia in the Pathogenesis of Influenza	IL-6 Signaling
-log(p-value)	16.3	14.5	10.8	9.89	8.9	7.38
z-score	3.606	3.3	3.5	4.243	3.162	3
