# Supplementary material for: Type I interferon exacerbates Mycobacterium tuberculosis induced human macrophage death
Source: EMBO Rep. 2024 Jun 12;25(7):15. doi: 10.1038/s44319-024-00171-0 (PMC11239827; doi:10.1038/s44319-024-00171-0)
Supplement: Supplementary file 6 — Source data Fig. 4 [file 44319_2024_171_MOESM6_ESM.zip]

Archive with 25 entries (18 files):
- Figure 4A/
- Figure 4A/Numerical Data.xlsx
- Figure 4C/
- Figure 4C/.DS_Store
- Figure 4C/Fig. 4C_ bottom, left.tif
- Figure 4C/Fig. 4C_bottom, left, replicates/
- Figure 4C/Fig. 4C_bottom, left, replicates/Fig. 4C_bottom, left, replicate 2.tif
- Figure 4C/Fig. 4C_bottom, left, replicates/Fig. 4C_bottom, left, replicate 3.tif
- Figure 4C/Fig. 4C_bottom, right, replicates/
- Figure 4C/Fig. 4C_bottom, right, replicates/Fig. 4C_bottom, right, replicate 2.tif
- Figure 4C/Fig. 4C_bottom, right, replicates/Fig. 4C_bottom, right, replicate 3.tif
- Figure 4C/Fig. 4C_bottom, right.tif
- Figure 4C/Fig. 4C_upper left, replicates/
- Figure 4C/Fig. 4C_upper left, replicates/.DS_Store
- Figure 4C/Fig. 4C_upper left, replicates/Fig. 4C_upper left, replicate 2.tif
- Figure 4C/Fig. 4C_upper left, replicates/Fig. 4C_upper left, replicate 3.tif
- Figure 4C/Fig. 4C_upper left, replicates/Fig. 4C_upper left, replicate 4.tif
- Figure 4C/Fig. 4C_upper left, replicates/Fig. 4C_upper left, replicates 5.tif
- Figure 4C/Fig. 4C_upper left.tif
- Figure 4C/Fig. 4C_upper right, replicates/
- Figure 4C/Fig. 4C_upper right, replicates/Fig. 4C_upper right, replicate 2.tif
- Figure 4C/Fig. 4C_upper right, replicates/Fig. 4C_upper right, replicate 3.tif
- Figure 4C/Fig. 4C_upper right.tif
- Figure 4B/
- Figure 4B/Numerical Data.xlsx
