# Supplementary material for: Type I interferon exacerbates Mycobacterium tuberculosis induced human macrophage death
Source: EMBO Rep. 2024 Jun 12;25(7):15. doi: 10.1038/s44319-024-00171-0 (PMC11239827; doi:10.1038/s44319-024-00171-0)
Supplement: Supplementary file 6 — Source data Fig. 4 [file 44319_2024_171_MOESM6_ESM.zip › Figure 4A/Numerical Data.xlsx]

## Sheet: Fig. 4A
	DMSO	DMSO	DMSO	DMSO	DMSO	DMSO	di-ABZI	di-ABZI	di-ABZI	di-ABZI	di-ABZI	di-ABZI
	no cytokines, 1w	10 ng/mL MCSF, 1w	0.5 ng/mL GMCSF + TNF, 1w	no cytokines, 2w	10 ng/mL MCSF, 2w	0.5 ng/mL GMCSF + TNF, 2w	no cytokines, 1w	10 ng/mL MCSF, 1w	0.5 ng/mL GMCSF + TNF, 1w	no cytokines, 2w	10 ng/mL MCSF, 2w	0.5 ng/mL GMCSF + TNF, 2w		Values too low to be interpolated from standard curve were assigned a value of 1
Donor 3 (technical replicate)	11.5422	14.1905	10.3562	8.67754	1	1.45135	29.2149	93.5648	100.334	6.2326	26.657	9.67274
Donor 3 (technical replicate)	11.167	13.4113	8.65704	2.33811	1	1	26.968	92.888	115.429	2.35501	27.3408	11.3457
Donor 3 (technical replicate)	8.19134	4.52463	13.6784	6.15169	6.62025	1	25.839	90.8814	106.628	1	24.5009	12.144
Donor 7 (technical replicate)	11.6633	6.87782	7.40447	5.77661	16.8855	10.3078	75.1115	138.121	197.135	40.2562	66.1425	47.0484
Donor 7 (technical replicate)	7.89688	6.50712	5.47712	5.13415	14.3922	13.7759	71.4672	124.663	184.356	37.3494	92.4391	43.7719
Donor 7 (technical replicate)	6.68779	4.82038	4.04588	3.67182	14.0586	7.48014	73.1332	152.037	215.22	41.2642	68.8976	26.7659
Donor 9 (technical replicate)	2.18386	2.18386	2.04695	1	1	1	5.39388	67.516	1048.64	0.913206	118.882	74.8243
Donor 9 (technical replicate)	2.39374	2.82687	3.21594	1	1	1	4.32319	63.5483	668.261	1.48857	121.338	108.693
Donor 9 (technical replicate)	1.93571	2.44401	2.82318	1	1	1	5.13966	54.9287	451.218	0.0995432	99.258	98.9579
Donor 3 average	10.3002	10.7088	10.8972	5.72245	2.87342	1.15045	27.3406	92.4447	107.464	3.19587	26.1663	11.0541
Donor 7 average	8.74932	6.06844	5.64249	4.86086	15.1121	10.5213	73.2373	138.274	198.904	39.6232	75.8264	39.1954
Donor 9 average	2.1711	2.48492	2.69536	1	1	1	4.95224	61.9977	722.708	0.833772	113.159	94.1585
