# Supplementary material for: Type I interferon exacerbates Mycobacterium tuberculosis induced human macrophage death
Source: EMBO Rep. 2024 Jun 12;25(7):15. doi: 10.1038/s44319-024-00171-0 (PMC11239827; doi:10.1038/s44319-024-00171-0)
Supplement: Supplementary file 6 — Source data Fig. 4 [file 44319_2024_171_MOESM6_ESM.zip › Figure 4B/Numerical Data.xlsx]

## Sheet: Fig. 4B
	FBS	Plasma	FBS	Plasma
	MOI=5	MOI=5	di-ABZI	di-ABZI
Donor 2	2.935	-0.1275	6.245	6.245
Donor 1	1.5525	-0.7125	5.7725	5.51
Donor 17	0.3175	-0.195	4.94	6.3425
