# Supplementary material for: Type I interferon exacerbates Mycobacterium tuberculosis induced human macrophage death
Source: EMBO Rep. 2024 Jun 12;25(7):15. doi: 10.1038/s44319-024-00171-0 (PMC11239827; doi:10.1038/s44319-024-00171-0)
Supplement: Supplementary file 7 — Source data Fig. 5 [file 44319_2024_171_MOESM7_ESM.zip]

Archive with 6 entries (3 files):
- Figure 5A/
- Figure 5A/Numercial Data.xlsx
- Figure 5C/
- Figure 5C/Numerical Data.xlsx
- Figure 5B/
- Figure 5B/Numerical Data.xlsx
