# Supplementary material for: Type I interferon exacerbates Mycobacterium tuberculosis induced human macrophage death
Source: EMBO Rep. 2024 Jun 12;25(7):15. doi: 10.1038/s44319-024-00171-0 (PMC11239827; doi:10.1038/s44319-024-00171-0)
Supplement: Supplementary file 7 — Source data Fig. 5 [file 44319_2024_171_MOESM7_ESM.zip › Figure 5A/Numercial Data.xlsx]

## Sheet: Fig. 5A
	4 h		8 h		12 h		18 h		24 h		48 h
	MOI=0	MOI=5	MOI=0	MOI=5	MOI=0	MOI=5	MOI=0	MOI=5	MOI=0	MOI=5	MOI=0	MOI=5
Donor 11 (technical replicate)	1	1.25196	2.18956	3.10742	2.52945	1.77431	2.39227	3.36709	2.81531	4.40061	2.37034	60.602		Values too low to be interpolated from standard curve were assigned a value of 1
Donor 11 (technical replicate)	0.834726	1.1109	2.67229	2.62283	3.19022	2.09654	2.4581	2.22788	3.59964	4.17198	2.24431	63.0716
Donor 13 (technical replicate)	1	0.372525	1	1	1	1	3.84478	2.64624	1	1	1	6.61411
Donor 13 (technical replicate)	1	1	1	1	1	0.667612	3.6545	3.912	1	0.803138	1	5.88258
Donor 14 (technical replicate)	1.90979	2.50604	1.99746	2.68056	2.19855	2.73672	2.26097	3.27545	2.20014	3.69413	2.26419	24.3054
Donor 14 (technical replicate)	2.16357	2.41855	2.27062	2.82598	2.17786	2.72648	2.15882	3.42348	2.27223	3.74343	2.25937	23.4776
Donor 11 average	0.917363	1.18143	2.43092	2.86512	2.85984	1.93543	2.42519	2.79748	3.20747	4.2863	2.30733	61.8368
Donor13 average	1	0.686262	1	1	1	0.833806	3.74964	3.27912	1	0.901569	1	6.24834
Donor 14 average	2.03668	2.46229	2.13404	2.75327	2.18821	2.7316	2.2099	3.34946	2.23619	3.71878	2.26178	23.8915
