# Supplementary material for: Type I interferon exacerbates Mycobacterium tuberculosis induced human macrophage death
Source: EMBO Rep. 2024 Jun 12;25(7):15. doi: 10.1038/s44319-024-00171-0 (PMC11239827; doi:10.1038/s44319-024-00171-0)
Supplement: Supplementary file 7 — Source data Fig. 5 [file 44319_2024_171_MOESM7_ESM.zip › Figure 5C/Numerical Data.xlsx]

## Sheet: Fig. 5C
	4 h							8 h							12 h							18 h							24 h							48 h
	0.1 pg/mL IFN-b	1 pg/mL IFN-b	5 pg/mL IFN-b	10 pg/mL IFN-b	50 pg/mL IFN-b	100 pg/mL IFN-b	1000 pg/mL IFN-b	0.1 pg/mL IFN-b	1 pg/mL IFN-b	5 pg/mL IFN-b	10 pg/mL IFN-b	50 pg/mL IFN-b	100 pg/mL IFN-b	1000 pg/mL IFN-b	0.1 pg/mL IFN-b	1 pg/mL IFN-b	5 pg/mL IFN-b	10 pg/mL IFN-b	50 pg/mL IFN-b	100 pg/mL IFN-b	1000 pg/mL IFN-b	0.1 pg/mL IFN-b	1 pg/mL IFN-b	5 pg/mL IFN-b	10 pg/mL IFN-b	50 pg/mL IFN-b	100 pg/mL IFN-b	1000 pg/mL IFN-b	0.1 pg/mL IFN-b	1 pg/mL IFN-b	5 pg/mL IFN-b	10 pg/mL IFN-b	50 pg/mL IFN-b	100 pg/mL IFN-b	1000 pg/mL IFN-b	0.1 pg/mL IFN-b	1 pg/mL IFN-b	5 pg/mL IFN-b	10 pg/mL IFN-b	50 pg/mL IFN-b	100 pg/mL IFN-b	1000 pg/mL IFN-b
Donor 9	0.4925	-0.345	N/A	3.9525	N/A	9.5875	10.6425	-1.165	-1.16	N/A	3.8075	N/A	8.1925	19.7275	0.085	-0.0225	N/A	5.4975	N/A	11.3975	20.83	-0.315	-0.3275		3.2275	N/A	8.1075	11.3575	0.0625	0.145	N/A	1.395	N/A	3.8225	9.5725	0.2025	0.4225	N/A	0.0175	N/A	2.5075	7.79		N/A: indicates these conditions were not done; thus no data available
Donor 14	N/A	0.8825	2.6675	3.0025	3.465	3.665	N/A	N/A	3.515	4.98	5.3125	5.91	6.0175		N/A	3.985	5.195	5.6575	6.4175	6.7625	N/A	N/A	3.4825	5.095	5.6125	6.4075	6.6275	N/A	N/A	3.645	5.0275	5.6575	6.5125	6.77	N/A	N/A	1.43833	3.23833	3.94583	5.15333	5.72833	N/A
Donor 3	0.2475	1.7575	N/A	4.455	N/A	4.725	4.9725	N/A	N/A	N/A	N/A	N/A	N/A	N/A	N/A	N/A	N/A	N/A	N/A	N/A	N/A	N/A	N/A	N/A	N/A	N/A	N/A	N/A	0.01	2.8375	N/A	5.015	N/A	6.48	6.835	N/A	N/A	N/A	N/A	N/A	N/A	N/A
Donor 13	N/A	1.68	N/A	N/A	N/A	2.30667	2.4	N/A	0.866667	N/A	7.40833	7.625	4.04	3.99333	N/A	N/A	N/A	4.784	N/A	4.4765	5.6915	N/A	N/A	N/A	4.5675	N/A	4.9175	5.5525	N/A	1.215	N/A	4.575	5.5225	6.065	6.5775	N/A	1.30667	N/A	3.1975	3.51	5.3125	6.18333
