# Supplementary material for: Type I interferon exacerbates Mycobacterium tuberculosis induced human macrophage death
Source: EMBO Rep. 2024 Jun 12;25(7):15. doi: 10.1038/s44319-024-00171-0 (PMC11239827; doi:10.1038/s44319-024-00171-0)
Supplement: Supplementary file 7 — Source data Fig. 5 [file 44319_2024_171_MOESM7_ESM.zip › Figure 5B/Numerical Data.xlsx]

## Sheet: Fig. 5B
	4 h	8 h	12 h	18 h	24 h	48 h
Donor 11	-0.5425	0.945	2.6425	3.3425	4.305	7.1375
Donor 14	0.0225	3.97	5.2075	5.395	5.595	6.13333
Donor 13	-0.216667	1.06333	2.074	1.295	1.78	5.215
