# Supplementary material for: Type I interferon exacerbates Mycobacterium tuberculosis induced human macrophage death
Source: EMBO Rep. 2024 Jun 12;25(7):15. doi: 10.1038/s44319-024-00171-0 (PMC11239827; doi:10.1038/s44319-024-00171-0)
Supplement: Supplementary file 8 — Source data Fig. 6 [file 44319_2024_171_MOESM8_ESM.zip]

Archive with 35 entries (29 files):
- Figure 6E/
- Figure 6E/.DS_Store
- Figure 6E/Fig. 6E_MOI=0_0 pg_mL IFNb.tif
- Figure 6E/Fig. 6E_MOI=0_1250 pg_mL IFNb.tif
- Figure 6E/Fig. 6E_MOI=0_250 pg_mL IFNb.tif
- Figure 6E/Fig. 6E_MOI=0_50 pg_mL IFNb.tif
- Figure 6E/Fig. 6E_MOI=5_0 pg_mL IFNb.tif
- Figure 6E/Fig. 6E_MOI=5_1250 pg_mL IFNb.tif
- Figure 6E/Fig. 6E_MOI=5_250 pg_mL IFNb.tif
- Figure 6E/Fig. 6E_MOI=5_50 pg_mL IFNb.tif
- Figure 6E/Fig. 6E_replicates/
- Figure 6E/Fig. 6E_replicates/Fig.6E_rep 2_MOI=0_0 pg_mL IFNb_09.tif
- Figure 6E/Fig. 6E_replicates/Fig.6E_rep 2_MOI=0_1250  pg_mL IFNb.tif
- Figure 6E/Fig. 6E_replicates/Fig.6E_rep 2_MOI=0_250 pg_mL IFNbtif.tif
- Figure 6E/Fig. 6E_replicates/Fig.6E_rep 2_MOI=0_50 pg_mL IFNb.tif
- Figure 6E/Fig. 6E_replicates/Fig.6E_rep 2_MOI=5_0 pg_mL IFNb.tif
- Figure 6E/Fig. 6E_replicates/Fig.6E_rep 2_MOI=5_1250 pg_mL IFNb.tif
- Figure 6E/Fig. 6E_replicates/Fig.6E_rep 2_MOI=5_250 pg_mL IFNb.tif
- Figure 6E/Fig. 6E_replicates/Fig.6E_rep 2_MOI=5_50 pg_mL IFNb.tif
- Figure 6E/Fig. 6E_replicates/Fig.6E_rep 3_MOI=0_0 pg_mL IFNb.tif
- Figure 6E/Fig. 6E_replicates/Fig.6E_rep 3_MOI=0_1250 pg_mL IFNb.tif
- Figure 6E/Fig. 6E_replicates/Fig.6E_rep 3_MOI=0_250 pg_mL IFNb.tif
- Figure 6E/Fig. 6E_replicates/Fig.6E_rep 3_MOI=0_50 pg_mL IFNb .tif
- Figure 6E/Fig. 6E_replicates/Fig.6E_rep 3_MOI=5_0 pg_mL IFNb.tif
- Figure 6E/Fig. 6E_replicates/Fig.6E_rep 3_MOI=5_1250 pg_mL IFNb.tif
- Figure 6E/Fig. 6E_replicates/Fig.6E_rep 3_MOI=5_250 pg_mL IFNb.tif
- Figure 6E/Fig. 6E_replicates/Fig.6E_rep 3_MOI=5_50 pg_mL IFNb.tif
- Figure 6D/
- Figure 6D/Numerical Data .xlsx
- Figure 6A/
- Figure 6A/Numerical data.xlsx
- Figure 6C/
- Figure 6C/Numerical Data .xlsx
- Figure 6B/
- Figure 6B/Numerical Data .xlsx
