# Supplementary material for: Type I interferon exacerbates Mycobacterium tuberculosis induced human macrophage death
Source: EMBO Rep. 2024 Jun 12;25(7):15. doi: 10.1038/s44319-024-00171-0 (PMC11239827; doi:10.1038/s44319-024-00171-0)
Supplement: Supplementary file 8 — Source data Fig. 6 [file 44319_2024_171_MOESM8_ESM.zip › Figure 6D/Numerical Data .xlsx]

## Sheet: Fig. 6D
	0 pg/mL IFN-a	50 pg/mL IFN-a	250 pg/mL IFN-a	1250 pg/mL IFN-a	0 pg/mL IFN-a	50 pg/mL IFN-a	250 pg/mL IFN-a	1250 pg/mL IFN-a
	MOI=0	MOI=0	MOI=0	MOI=0	MOI=5	MOI=5	MOI=5	MOI=5
Donor 14 average	1	1.1487	1.08265	1.16489	1	0.316096	0.115138	0.133539
Donor 3 average	1	1.15347	1.26945	1.31605	1	0.296621	0.238563	0.252084
Donor 19 average	1	0.785985	0.853255	0.831745	1	0.562753	0.41196	0.188582
