# Supplementary material for: Type I interferon exacerbates Mycobacterium tuberculosis induced human macrophage death
Source: EMBO Rep. 2024 Jun 12;25(7):15. doi: 10.1038/s44319-024-00171-0 (PMC11239827; doi:10.1038/s44319-024-00171-0)
Supplement: Supplementary file 8 — Source data Fig. 6 [file 44319_2024_171_MOESM8_ESM.zip › Figure 6A/Numerical data.xlsx]

## Sheet: Fig. 6A
	0 pg/mL IFN-b	50 pg/mL IFN-b	250 pg/mL IFN-b	1250 pg/mL IFN-b	0 pg/mL IFN-b	50 pg/mL IFN-b	250 pg/mL IFN-b	1250 pg/mL IFN-b
	MOI=0	MOI=0	MOI=0	MOI=0	MOI=5	MOI=5	MOI=5	MOI=5
Donor 14 average	1	0.92873	0.983724	0.915977	1	0.630329	0.547899	0.567505
Donor 3 average	1	1.07378	0.977368	0.979223	1	1.33913	0.786776	0.605538
Donor 19 average	1	0.766576	0.76659	0.865865	1	0.388341	0.32948	0.257525
