# Supplementary material for: Type I interferon exacerbates Mycobacterium tuberculosis induced human macrophage death
Source: EMBO Rep. 2024 Jun 12;25(7):15. doi: 10.1038/s44319-024-00171-0 (PMC11239827; doi:10.1038/s44319-024-00171-0)
Supplement: Supplementary file 8 — Source data Fig. 6 [file 44319_2024_171_MOESM8_ESM.zip › Figure 6C/Numerical Data .xlsx]

## Sheet: Fig. 6C
	0 pg/mL IFN-b	50 pg/mL IFN-b	250 pg/mL IFN-b	1250 pg/mL IFN-b	0 pg/mL IFN-b	50 pg/mL IFN-b	250 pg/mL IFN-b	1250 pg/mL IFN-b
	MOI=0	MOI=0	MOI=0	MOI=0	MOI=5	MOI=5	MOI=5	MOI=5
Donor 14 average	1	1.06176	1.18968	1.15665	1	0.0704261	0.27816	0.552738
Donor 3 average	1	1.05889	1.05533	0.998276	1	0.582949	0.353893	0.294013
Donor 19 average	1	0.920065	0.885894	0.971544	1	0.185859	0.156474	0.146469
