# Supplementary material for: Type I interferon exacerbates Mycobacterium tuberculosis induced human macrophage death
Source: EMBO Rep. 2024 Jun 12;25(7):15. doi: 10.1038/s44319-024-00171-0 (PMC11239827; doi:10.1038/s44319-024-00171-0)
Supplement: Supplementary file 8 — Source data Fig. 6 [file 44319_2024_171_MOESM8_ESM.zip › Figure 6B/Numerical Data .xlsx]

## Sheet: Fig. 6B
	0 pg/mL IFN-a	50 pg/mL IFN-a	250 pg/mL IFN-a	1250 pg/mL IFN-a	0 pg/mL IFN-a	50 pg/mL IFN-a	250 pg/mL IFN-a	1250 pg/mL IFN-a
	MOI=0	MOI=0	MOI=0	MOI=0	MOI=5	MOI=5	MOI=5	MOI=5
Donor 14 average	1	1.20511	1.10808	1.33137	1	0.750009	0.608254	0.27805
Donor 3 average	1	1.10605	1.2838	1.33689	1	0.759558	0.822973	0.631103
Donor 19 average	1	0.962994	0.914994	0.802148	1	0.614941	0.659662	0.313485
